# Supplementary material for: Limited Impact of Cannabidiol on Health-related Quality of Life of People With Long-term Controlled HIV: A Double-blind, Randomized, Controlled Trial
Source: Open Forum Infect Dis. 2024 Aug 27;11(9):ofae492. doi: 10.1093/ofid/ofae492 (PMC11409882; doi:10.1093/ofid/ofae492)
Supplement: ofae492_Supplementary_Data [file ofae492_supplementary_data.zip]

Archive with 2 entries (2 files):
- BARRE_OFID_Supplementary_Table1.docx
- BARRE_OFID_Supplementary_Table2.docx
